# Supplementary material for: The relative age effect and its influence on athletic performance in Chinese junior female’ tennis players
Source: PLoS One. 2024 Mar 7;19(3):e0298975. doi: 10.1371/journal.pone.0298975 (PMC10919619; doi:10.1371/journal.pone.0298975)
Supplement: S1 Data — (XLSX) [file pone.0298975.s001.xlsx]

## Sheet: U12
The total number and ranking of U12 female from 2014 to 2019
Full name	Date of birth	Grades ranking	Month of birth	Quarter of birth
1	200*****	1	5	2
2	200*****	2	10	4
3	200*****	3	7	3
4	200*****	4	1	1
5	200*****	5	2	1
6	200*****	6	2	1
7	200*****	7	12	4
8	200*****	8	8	3
9	200*****	9	4	2
10	200*****	10	8	3
11	200*****	11	1	1
12	200*****	12	8	3
13	200*****	13	1	1
14	200*****	14	7	3
15	200*****	15	4	2
16	200*****	16	7	3
17	200*****	17	1	1
18	200*****	17	3	1
19	200*****	19	8	3
20	200*****	20	4	2
21	200*****	21	6	2
22	200*****	22	4	2
23	200*****	23	11	4
24	200*****	24	1	1
25	200*****	25	8	3
26	200*****	26	7	3
27	200*****	27	10	4
28	200*****	28	3	1
29	200*****	29	9	3
30	200*****	30	4	2
31	200*****	31	7	3
32	200*****	32	1	1
33	200*****	33	4	2
34	200*****	33	6	2
35	200*****	35	12	4
36	200*****	36	3	1
37	200*****	37	1	1
38	200*****	37	3	1
39	200*****	37	3	1
40	200*****	40	2	1
41	200*****	41	11	4
42	200*****	42	2	1
43	200*****	43	1	1
44	200*****	43	1	1
45	200*****	45	8	3
46	200*****	46	1	1
47	200*****	46	12	4
48	200*****	46	5	2
49	200*****	49	3	1
50	200*****	49	1	1
51	200*****	49	12	4
52	200*****	52	7	3
53	200*****	53	1	1
54	200*****	53	11	4
55	200*****	53	4	2
56	200*****	53	2	1
57	200*****	57	1	1
58	200*****	57	5	2
59	200*****	57	1	1
60	200*****	60	4	2
61	200*****	60	6	2
62	200*****	62	3	1
63	200*****	63	4	2
64	200*****	63	7	3
65	200*****	65	10	4
66	200*****	65	12	4
67	200*****	67	4	2
68	200*****	67	4	2
69	200*****	69	6	2
70	200*****	70	7	3
71	200*****	70	11	4
72	200*****	70	2	1
73	200*****	70	8	3
74	200*****	70	10	4
75	200*****	75	2	1
76	200*****	75	11	4
77	200*****	75	1	1
78	200*****	78	8	3
79	200*****	78	2	1
80	200*****	78	8	3
81	200*****	78	8	3
82	200*****	78	12	4
83	200*****	83	5	2
84	200*****	83	3	1
85	200*****	83	12	4
86	200*****	83	2	1
87	200*****	83	3	1
88	200*****	83	5	2
89	200*****	83	12	4
90	200*****	83	4	2
91	200*****	83	4	2
92	200*****	83	2	1
93	200*****	83	8	3
94	200*****	1	10	4
95	200*****	2	3	1
96	200*****	3	5	2
97	200*****	4	4	2
98	200*****	5	3	1
99	200*****	6	9	3
100	200*****	7	7	3
101	200*****	8	3	1
102	200*****	9	5	2
103	200*****	10	6	2
104	200*****	11	12	4
105	200*****	12	3	1
106	200*****	13	3	1
107	200*****	14	5	2
108	200*****	15	11	4
109	200*****	16	1	1
110	200*****	17	10	4
111	200*****	18	10	4
112	200*****	18	3	1
113	200*****	20	2	1
114	200*****	21	3	1
115	200*****	22	8	3
116	200*****	23	3	1
117	200*****	24	1	1
118	200*****	25	1	1
119	200*****	26	8	3
120	200*****	27	11	4
121	200*****	27	6	2
122	200*****	29	12	4
123	200*****	30	3	1
124	200*****	31	5	2
125	200*****	31	1	1
126	200*****	31	3	1
127	200*****	31	6	2
128	200*****	35	4	2
129	200*****	36	7	3
130	200*****	37	9	3
131	200*****	37	10	4
132	200*****	39	4	2
133	200*****	40	1	1
134	200*****	40	8	3
135	200*****	40	5	2
136	200*****	43	12	4
137	200*****	44	2	1
138	200*****	45	7	3
139	200*****	46	11	4
140	200*****	46	5	2
141	200*****	48	8	3
142	200*****	49	12	4
143	200*****	50	12	4
144	200*****	51	7	3
145	200*****	52	5	2
146	200*****	53	9	3
147	200*****	54	1	1
148	200*****	54	2	1
149	200*****	54	3	1
150	200*****	57	1	1
151	200*****	57	4	2
152	200*****	59	8	3
153	200*****	59	11	4
154	200*****	61	1	1
155	200*****	62	6	2
156	200*****	62	8	3
157	200*****	64	12	4
158	200*****	64	1	1
159	200*****	66	1	1
160	200*****	67	10	4
161	200*****	67	11	4
162	200*****	67	11	4
163	200*****	67	4	2
164	200*****	71	7	3
165	200*****	71	7	3
166	200*****	73	3	1
167	200*****	73	3	1
168	200*****	75	2	1
169	200*****	76	11	4
170	200*****	76	5	2
171	200*****	78	7	3
172	200*****	78	2	1
173	200*****	78	8	3
174	200*****	78	1	1
175	200*****	78	11	4
176	200*****	78	11	4
177	200*****	78	1	1
178	200*****	78	12	4
179	200*****	78	2	1
180	200*****	78	5	2
181	200*****	78	7	3
182	200*****	78	1	1
183	200*****	90	12	4
184	200*****	90	1	1
185	200*****	90	1	1
186	200*****	93	7	3
187	200*****	1	8	3
188	200*****	2	7	3
189	200*****	3	4	2
190	200*****	4	12	3
191	200*****	5	2	1
192	200*****	6	4	2
193	200*****	7	8	3
194	200*****	8	1	1
195	200*****	9	9	3
196	200*****	10	1	1
197	200*****	11	2	1
198	200*****	12	4	2
199	200*****	13	1	1
200	200*****	14	6	2
201	200*****	15	10	4
202	200*****	16	4	2
203	200*****	17	7	3
204	200*****	18	4	2
205	200*****	19	7	3
206	200*****	20	3	1
207	200*****	21	3	1
208	200*****	22	9	4
209	200*****	23	1	1
210	200*****	24	5	2
211	200*****	25	7	3
212	200*****	25	7	3
213	200*****	27	1	1
214	200*****	28	5	2
215	200*****	29	1	1
216	200*****	30	2	1
217	200*****	31	8	3
218	200*****	32	11	4
219	200*****	33	1	1
220	200*****	34	3	1
221	200*****	35	11	4
222	200*****	35	4	2
223	200*****	37	5	2
224	200*****	38	11	4
225	200*****	39	12	4
226	200*****	40	3	1
227	200*****	41	4	2
228	200*****	42	2	1
229	200*****	43	8	3
230	200*****	44	5	2
231	200*****	45	1	1
232	200*****	46	3	1
233	200*****	46	6	2
234	200*****	46	7	3
235	200*****	49	7	3
236	200*****	49	3	1
237	200*****	51	1	1
238	200*****	52	7	3
239	200*****	52	8	3
240	200*****	54	3	1
241	200*****	54	8	3
242	200*****	56	3	1
243	200*****	56	2	1
244	200*****	58	6	2
245	200*****	58	8	3
246	200*****	60	11	4
247	200*****	61	8	3
248	200*****	62	4	2
249	200*****	62	7	3
250	200*****	62	4	2
251	200*****	65	7	3
252	200*****	65	3	1
253	200*****	65	1	1
254	200*****	68	4	2
255	200*****	68	8	3
256	200*****	68	9	3
257	200*****	68	2	1
258	200*****	72	12	4
259	200*****	72	6	2
260	200*****	74	3	1
261	200*****	74	2	1
262	200*****	74	6	2
263	200*****	77	3	1
264	200*****	78	12	4
265	200*****	79	10	4
266	200*****	79	3	1
267	200*****	79	9	3
268	200*****	79	1	1
269	200*****	79	3	1
270	200*****	79	9	3
271	200*****	79	6	2
272	200*****	79	2	1
273	200*****	79	7	3
274	200*****	79	11	4
275	200*****	79	8	3
276	200*****	79	1	1
277	200*****	79	10	4
278	200*****	79	3	1
279	200*****	79	2	1
280	200*****	79	1	1
281	200*****	95	4	2
282	200*****	96	8	3
283	200*****	97	5	2
284	200*****	98	7	3
285	200*****	1	4	2
286	200*****	2	6	2
287	200*****	3	4	2
288	200*****	4	5	2
289	200*****	5	2	1
290	200*****	6	1	1
291	200*****	7	8	3
292	200*****	8	5	2
293	200*****	9	1	1
294	200*****	10	1	1
295	200*****	11	3	1
296	200*****	12	2	1
297	200*****	13	3	1
298	200*****	14	3	1
299	200*****	15	8	3
300	200*****	16	4	2
301	200*****	17	7	3
302	200*****	18	11	4
303	200*****	19	3	1
304	200*****	20	2	1
305	200*****	21	8	3
306	200*****	22	2	1
307	200*****	23	10	4
308	200*****	23	7	3
309	200*****	25	2	1
310	200*****	26	9	3
311	200*****	27	2	1
312	200*****	27	3	1
313	200*****	29	8	3
314	200*****	30	3	1
315	200*****	31	4	2
316	200*****	32	2	1
317	200*****	33	4	2
318	200*****	34	10	4
319	200*****	35	8	3
320	200*****	36	12	4
321	200*****	37	7	3
322	200*****	38	2	1
323	200*****	39	1	1
324	200*****	40	11	4
325	200*****	41	12	4
326	200*****	41	2	1
327	200*****	43	2	1
328	200*****	44	10	4
329	200*****	45	6	2
330	200*****	46	1	1
331	200*****	47	4	2
332	200*****	48	8	3
333	200*****	48	1	1
334	200*****	50	7	3
335	200*****	51	2	1
336	200*****	51	4	2
337	200*****	53	5	2
338	200*****	54	12	4
339	200*****	54	12	4
340	200*****	54	11	4
341	200*****	57	7	3
342	200*****	57	9	3
343	200*****	57	5	2
344	200*****	60	9	3
345	200*****	60	11	4
346	200*****	60	1	1
347	200*****	63	6	2
348	200*****	64	3	1
349	200*****	64	6	2
350	200*****	64	8	3
351	200*****	67	7	3
352	200*****	67	10	4
353	200*****	69	1	1
354	200*****	69	1	1
355	200*****	71	5	2
356	200*****	71	9	3
357	200*****	71	6	2
358	200*****	71	9	3
359	200*****	71	11	4
360	200*****	71	12	4
361	200*****	71	3	1
362	200*****	71	1	1
363	200*****	71	6	2
364	200*****	71	6	2
365	200*****	71	11	4
366	200*****	71	1	1
367	200*****	71	7	3
368	200*****	71	9	3
369	200*****	71	1	1
370	200*****	71	10	4
371	200*****	71	11	4
372	200*****	71	1	1
373	200*****	71	12	4
374	200*****	71	7	3
375	200*****	71	12	4
376	200*****	71	7	3
377	200*****	1	11	4
378	200*****	2	1	1
379	200*****	3	10	4
380	200*****	4	8	3
381	200*****	5	2	1
382	200*****	6	4	2
383	200*****	7	4	2
384	200*****	8	3	1
385	200*****	9	7	3
386	200*****	10	6	2
387	200*****	11	2	1
388	200*****	12	2	1
389	200*****	13	6	2
390	200*****	14	11	4
391	200*****	15	1	1
392	200*****	16	11	4
393	200*****	17	9	3
394	200*****	18	9	3
395	200*****	19	11	4
396	200*****	20	7	3
397	200*****	21	2	1
398	200*****	22	6	2
399	200*****	23	2	1
400	200*****	24	9	3
401	200*****	25	1	1
402	200*****	26	1	1
403	200*****	27	7	3
404	200*****	28	6	2
405	200*****	29	2	1
406	200*****	30	5	2
407	200*****	31	11	4
408	200*****	32	3	1
409	200*****	33	6	2
410	200*****	34	11	4
411	200*****	35	1	1
412	200*****	36	1	1
413	200*****	37	2	1
414	200*****	38	8	3
415	200*****	39	8	3
416	200*****	40	7	3
417	200*****	41	10	4
418	200*****	42	6	2
419	200*****	42	4	2
420	200*****	44	6	2
421	200*****	44	11	4
422	200*****	46	9	3
423	200*****	47	4	2
424	200*****	48	9	3
425	200*****	48	4	2
426	200*****	50	3	1
427	200*****	50	4	2
428	200*****	50	4	2
429	200*****	50	5	2
430	200*****	54	6	2
431	200*****	55	3	1
432	200*****	55	1	1
433	200*****	55	1	1
434	200*****	55	2	1
435	200*****	59	7	3
436	200*****	59	8	3
437	200*****	59	2	1
438	200*****	62	3	1
439	200*****	63	5	2
440	200*****	63	2	1
441	200*****	63	8	3
442	200*****	63	4	2
443	200*****	63	3	1
444	200*****	63	5	2
445	200*****	63	2	1
446	200*****	63	3	1
447	200*****	63	3	1
448	200*****	72	1	1
449	200*****	73	2	1
450	200*****	74	4	2
451	200*****	74	8	3
452	200*****	74	1	1
453	200*****	74	7	3
454	200*****	74	12	4
455	200*****	74	1	1
456	200*****	74	1	1
457	200*****	74	2	1
458	200*****	74	9	3
459	200*****	74	2	1
460	200*****	74	8	3
461	200*****	74	4	2
462	200*****	74	7	3
463	200*****	74	1	1
464	200*****	74	6	2
465	200*****	74	5	2
466	200*****	74	7	3
467	200*****	74	12	4
468	200*****	74	11	4
469	200*****	74	11	4
470	200*****	74	7	3
471	200*****	74	11	4
472	200*****	74	12	4
473	200*****	74	10	4
474	200*****	74	8	3
475	200*****	74	8	3
476	200*****	74	12	4
477	200*****	74	8	3
478	200*****	102	6	2
479	200*****	103	1	1
480	200*****	1	2	1
481	200*****	2	9	3
482	200*****	3	6	2
483	200*****	4	6	2
484	200*****	5	6	2
485	200*****	6	4	2
486	200*****	7	5	2
487	200*****	8	2	1
488	200*****	9	4	2
489	200*****	10	1	1
490	200*****	11	1	1
491	200*****	12	7	3
492	200*****	13	12	4
493	200*****	14	4	2
494	200*****	15	5	2
495	200*****	16	8	3
496	200*****	17	4	2
497	200*****	18	2	1
498	200*****	19	9	3
499	200*****	20	7	3
500	200*****	21	4	2
501	200*****	22	3	1
502	200*****	23	5	2
503	200*****	24	1	1
504	200*****	25	4	2
505	200*****	26	1	1
506	200*****	27	6	2
507	200*****	28	5	2
508	200*****	29	11	4
509	200*****	30	7	3
510	200*****	31	6	2
511	200*****	32	12	4
512	200*****	33	3	1
513	200*****	34	3	1
514	200*****	35	12	4
515	200*****	36	1	1
516	200*****	37	5	2
517	200*****	38	10	4
518	200*****	39	2	1
519	200*****	40	1	1
520	200*****	41	2	1
521	200*****	42	3	1
522	200*****	43	3	1
523	200*****	44	9	3
524	200*****	45	4	2
525	200*****	46	1	1
526	200*****	47	8	3
527	200*****	48	5	2
528	200*****	49	11	4
529	200*****	50	4	2
530	200*****	51	12	4
531	200*****	52	10	3
532	200*****	53	3	1
533	200*****	54	9	3
534	200*****	55	10	4
535	200*****	56	8	3
536	200*****	57	9	3
537	200*****	58	10	4
538	200*****	59	7	3
539	200*****	60	6	2
540	200*****	61	9	3
541	200*****	62	5	2
542	200*****	63	1	1
543	200*****	64	1	1
544	200*****	65	4	2
545	200*****	66	1	1
546	200*****	67	9	3
547	200*****	68	2	1
548	200*****	69	10	4
549	200*****	70	4	2
550	200*****	71	7	3
551	200*****	72	4	2
552	200*****	73	11	4
553	200*****	74	4	2
554	200*****	75	1	1
555	200*****	76	8	3
556	200*****	77	10	4
557	200*****	78	5	2
558	200*****	79	9	3
559	200*****	80	10	4
560	200*****	81	8	3
561	200*****	82	2	1
562	200*****	83	2	1
563	200*****	84	2	1
564	200*****	85	8	3
565	200*****	86	7	3
566	200*****	87	12	4
567	200*****	88	1	1
568	200*****	89	8	3
569	200*****	89	4	2
570	200*****	91	8	3
571	200*****	92	11	4
572	200*****	93	8	3
573	200*****	94	10	4
574	200*****	95	3	1
575	200*****	96	5	2
576	200*****	97	4	2
577	200*****	98	1	1
578	200*****	99	7	3
579	200*****	100	7	3
580	200*****	101	1	1
581	200*****	102	8	3
582	200*****	103	4	2
583	200*****	103	8	3
584	200*****	103	8	3
585	200*****	106	2	1
586	200*****	107	3	1
587	200*****	108	7	3
588	200*****	109	3	1
589	200*****	109	8	3
590	200*****	111	6	2
591	200*****	112	2	1
592	200*****	113	7	3
593	200*****	113	2	1
594	200*****	115	7	3
595	200*****	116	2	1
596	200*****	117	12	4
597	200*****	118	5	2
598	200*****	119	7	3
599	200*****	120	12	4
600	200*****	121	1	1
601	200*****	122	11	4
602	200*****	123	3	1
603	200*****	123	8	3
604	200*****	125	1	1
605	200*****	125	9	3
606	200*****	127	4	2
607	200*****	128	10	4
608	200*****	129	1	1
609	200*****	129	9	3
610	200*****	129	10	4
611	200*****	129	9	3
612	200*****	129	11	4
613	200*****	134	2	1
614	200*****	135	7	3
615	200*****	135	5	2
616	200*****	135	5	2
617	200*****	138	1	1
618	200*****	138	7	3
619	200*****	140	9	3
620	200*****	141	2	1
621	201*****	142	11	4
622	200*****	143	5	2
623	200*****	143	4	2
624	200*****	145	12	4
625	200*****	146	5	2
626	200*****	146	1	1
627	200*****	148	7	3
628	200*****	149	2	1
629	200*****	150	10	4
630	200*****	151	3	1
631	200*****	152	3	1
632	200*****	153	7	3
633	200*****	153	9	3
634	200*****	155	11	4
635	200*****	156	5	2
636	200*****	157	10	4
637	200*****	159	6	2
638	200*****	160	8	3
639	200*****	161	12	4
640	200*****	162	6	2
641	200*****	162	11	4
642	200*****	164	11	4
643	200*****	165	8	3
644	200*****	166	9	3
645	200*****	167	4	2
646	200*****	167	5	2
647	200*****	169	2	1
648	200*****	170	7	3
649	200*****	171	12	4
650	200*****	171	2	1
651	200*****	171	2	1
652	200*****	171	8	3
653	200*****	171	10	4
654	200*****	176	3	1
655	200*****	177	7	3
656	200*****	178	5	2
657	200*****	179	1	1
658	200*****	180	8	3
659	200*****	180	10	4
660	200*****	182	6	2
661	200*****	182	8	3
662	200*****	184	3	1
663	200*****	185	11	4
664	200*****	185	11	4
665	200*****	187	9	3
666	200*****	187	12	4
667	200*****	187	2	1
668	200*****	187	1	1
669	200*****	187	6	2
670	201*****	187	8	3
671	200*****	187	5	2
672	200*****	187	12	4
673	201*****	187	2	1
674	200*****	187	2	1
675	200*****	187	3	1
676	200*****	187	1	1
677	200*****	187	5	2
678	200*****	200	10	4
679	200*****	200	8	3
680	200*****	202	2	1
681	201*****	202	7	3
682	200*****	202	6	2
683	200*****	202	6	2
684	200*****	206	8	3
685	200*****	207	7	3
686	200*****	207	3	1
687	200*****	209	10	4
688	200*****	210	12	4
689	200*****	210	8	3
690	200*****	212	2	1
691	200*****	212	11	4
692	200*****	214	8	3
693	200*****	214	9	3
694	200*****	214	4	2
695	200*****	214	8	3
696	200*****	214	6	2
697	200*****	214	12	4
698	200*****	214	5	2
699	200*****	214	3	1
700	200*****	222	11	4
701	200*****	223	10	4
702	200*****	223	7	3
703	200*****	225	3	1
704	200*****	226	1	1
705	200*****	226	8	3
706	200*****	226	2	1
707	200*****	229	1	1
708	200*****	230	11	4
709	200*****	231	2	1
710	200*****	232	6	2
711	200*****	232	3	1
712	200*****	232	4	2
713	200*****	232	4	2
714	200*****	232	8	3
715	200*****	232	9	3
716	200*****	232	7	3
717	200*****	232	7	3
718	200*****	232	3	1
719	200*****	232	9	3
720	200*****	232	1	1
721	200*****	232	8	3
722	200*****	232	6	2
723	200*****	232	11	4
724	200*****	232	3	1
725	200*****	232	2	1
726	200*****	232	12	4
727	200*****	232	7	3
728	200*****	232	3	1
729	200*****	232	1	1
730	200*****	232	6	2
731	200*****	232	5	2
732	200*****	232	1	1
733	200*****	255	1	1
734	200*****	255	3	1
735	200*****	257	6	2
736	200*****	258	8	3
737	200*****	258	10	4
738	200*****	258	7	3
739	200*****	261	4	2
740	200*****	261	3	1
741	200*****	263	9	3
742	200*****	264	4	2
743	200*****	265	11	4
744	200*****	265	3	1
745	200*****	265	11	4
746	200*****	265	5	2
747	200*****	265	8	3
748	200*****	265	6	2
749	200*****	265	3	1
750	200*****	265	11	4
751	200*****	265	8	3
752	200*****	274	10	4
753	200*****	275	8	3
754	200*****	276	2	1
755	200*****	276	10	4
756	200*****	276	5	2
757	200*****	276	2	1
758	200*****	276	2	1
759	200*****	276	1	1
760	200*****	276	9	3
761	200*****	276	3	1
762	200*****	276	1	1
763	200*****	276	2	1
764	200*****	276	4	2
765	201*****	287	6	2
766	200*****	288	3	1
767	200*****	288	9	3
768	200*****	288	11	4
769	200*****	288	2	1
770	200*****	288	10	4
771	200*****	288	10	4
772	200*****	288	11	4
773	200*****	288	4	2
774	201*****	288	5	2
775	200*****	288	5	2
776	200*****	288	1	1
777	200*****	288	2	1
778	200*****	288	1	1
779	200*****	288	2	1
780	200*****	288	9	3
781	200*****	288	11	4
782	200*****	288	3	1
783	200*****	288	6	2
784	200*****	288	3	1
785	200*****	288	10	4
786	200*****	288	6	2
787	200*****	288	1	1
788	200*****	288	12	4
789	200*****	288	12	4
790	200*****	288	2	1
791	200*****	288	5	2
792	200*****	288	10	4
793	200*****	288	10	4
794	200*****	288	1	1
795	200*****	288	10	4
796	200*****	288	8	3
797	200*****	288	9	3
798	200*****	288	3	1
799	200*****	288	1	1
800	200*****	288	4	2
801	200*****	288	10	4
802	200*****	288	8	3
803	200*****	288	5	2
804	201*****	288	7	3
805	200*****	288	1	1
806	200*****	288	3	1
807	200*****	288	9	3
808	200*****	288	1	1
809	200*****	288	10	4
810	200*****	288	12	4
811	200*****	288	7	3
812	200*****	335	3	1
813	200*****	335	11	4
814	200*****	335	6	2
815	200*****	335	2	1
816	200*****	339	1	1
817	200*****	339	7	3
818	200*****	339	7	3
819	201*****	339	5	2
820	200*****	343	5	2
821	200*****	343	3	1
822	200*****	343	6	2
823	200*****	343	12	4
824	200*****	343	4	2
825	200*****	343	4	2
826	200*****	343	11	4
827	200*****	343	1	1
828	200*****	343	11	4
829	200*****	343	3	1
830	200*****	343	11	4
831	201*****	354	8	3
832	200*****	354	11	4
833	200*****	354	5	2
834	200*****	354	6	2
835	200*****	354	6	2
836	200*****	354	10	4
837	200*****	360	8	3
838	200*****	360	7	3
839	201*****	360	1	1
840	200*****	360	5	2
841	200*****	364	5	2
842	200*****	365	12	4
843	200*****	366	1	1
844	200*****	367	3	1
845	200*****	368	8	3
846	200*****	369	7	3
847	200*****	370	5	2
848	200*****	371	9	3
849	200*****	372	7	3
850	200*****	373	4	2
851	200*****	374	5	2
852	200*****	375	10	4
853	200*****	376	3	1
854	200*****	377	2	1
855	200*****	378	11	4
856	200*****	379	4	2

## Sheet: U14
The total number and ranking of U14 female from 2014 to 2019
Full name	Date of birth	Grades ranking	Month of birth	Quarter of birth
1	200*****	1	9	3
2	200*****	2	1	1
3	200*****	3	7	3
4	200*****	4	8	3
5	200*****	5	12	4
6	200*****	6	5	2
7	200*****	7	11	4
8	200*****	8	7	3
9	200*****	9	12	4
10	200*****	10	6	2
11	200*****	11	2	1
12	200*****	12	1	1
13	200*****	13	8	3
14	200*****	14	4	2
15	200*****	15	3	1
16	200*****	16	1	1
17	200*****	17	6	2
18	200*****	18	1	1
19	200*****	19	6	2
20	200*****	20	4	2
21	200*****	21	5	2
22	200*****	22	11	4
23	200*****	23	4	2
24	200*****	24	12	4
25	200*****	24	5	2
26	200*****	26	1	1
27	200*****	26	6	2
28	200*****	28	9	3
29	200*****	29	12	4
30	200*****	30	1	1
31	200*****	31	3	1
32	200*****	32	8	3
33	200*****	33	12	4
34	200*****	33	10	4
35	200*****	35	11	4
36	200*****	36	8	3
37	200*****	37	3	1
38	200*****	38	11	4
39	200*****	39	3	1
40	200*****	39	3	1
41	200*****	39	2	1
42	200*****	42	9	3
43	200*****	42	5	2
44	200*****	44	6	2
45	200*****	44	4	2
46	200*****	46	2	1
47	200*****	46	1	1
48	200*****	48	2	1
49	200*****	48	1	1
50	200*****	50	11	4
51	200*****	51	12	4
52	200*****	52	1	1
53	200*****	52	12	4
54	200*****	52	7	3
55	200*****	55	7	3
56	200*****	55	6	2
57	200*****	57	6	2
58	200*****	58	11	4
59	200*****	59	2	1
60	200*****	60	3	1
61	200*****	61	7	3
62	200*****	61	2	1
63	200*****	61	11	4
64	200*****	64	9	3
65	200*****	65	5	2
66	200*****	65	2	1
67	200*****	65	3	1
68	200*****	68	2	1
69	200*****	68	7	3
70	200*****	68	3	1
71	200*****	71	5	2
72	200*****	71	4	2
73	200*****	71	8	3
74	200*****	71	7	3
75	200*****	71	3	1
76	200*****	76	1	1
77	200*****	76	8	3
78	200*****	78	1	1
79	200*****	78	12	4
80	200*****	78	5	2
81	200*****	81	7	3
82	200*****	81	8	3
83	200*****	81	8	3
84	200*****	81	12	4
85	200*****	81	1	1
86	200*****	81	8	3
87	200*****	81	7	3
88	200*****	88	12	4
89	200*****	89	4	2
90	200*****	89	4	2
91	200*****	89	4	2
92	200*****	89	3	1
93	200*****	93	3	1
94	200*****	93	7	3
95	200*****	1	2	1
96	200*****	2	6	2
97	200*****	3	1	1
98	200*****	4	1	1
99	200*****	5	1	1
100	200*****	6	5	2
101	200*****	6	6	2
102	200*****	8	7	3
103	200*****	9	12	4
104	200*****	10	6	2
105	200*****	11	1	1
106	200*****	12	6	2
107	200*****	13	1	1
108	200*****	14	9	3
109	200*****	15	6	2
110	200*****	16	12	4
111	200*****	17	2	1
112	200*****	18	3	1
113	200*****	19	6	2
114	200*****	20	8	3
115	200*****	21	7	3
116	200*****	22	1	1
117	200*****	23	5	2
118	200*****	24	1	1
119	200*****	25	8	3
120	200*****	26	4	2
121	200*****	27	9	3
122	200*****	28	12	4
123	200*****	28	4	2
124	200*****	30	10	4
125	200*****	31	8	3
126	200*****	32	2	1
127	200*****	33	7	3
128	200*****	34	8	3
129	200*****	35	12	4
130	200*****	36	7	3
131	200*****	37	10	4
132	200*****	38	3	1
133	200*****	39	1	1
134	200*****	40	3	1
135	200*****	41	3	1
136	200*****	41	9	3
137	200*****	43	4	2
138	200*****	44	12	4
139	200*****	45	7	3
140	200*****	46	3	1
141	200*****	46	5	2
142	200*****	48	3	1
143	200*****	49	8	3
144	200*****	50	8	3
145	200*****	51	3	1
146	200*****	52	12	4
147	200*****	53	2	1
148	200*****	54	9	3
149	200*****	54	11	4
150	200*****	56	7	3
151	200*****	57	11	4
152	200*****	58	6	2
153	200*****	59	10	4
154	200*****	60	10	4
155	200*****	61	8	3
156	200*****	62	2	1
157	200*****	63	10	4
158	200*****	64	3	1
159	200*****	65	5	2
160	200*****	66	12	4
161	200*****	66	9	3
162	200*****	66	1	1
163	200*****	69	11	4
164	200*****	69	4	2
165	200*****	71	12	4
166	200*****	72	6	2
167	200*****	72	9	3
168	200*****	74	3	1
169	200*****	75	12	4
170	200*****	76	12	4
171	200*****	76	10	4
172	200*****	78	3	1
173	200*****	78	9	3
174	200*****	80	3	1
175	200*****	80	10	4
176	200*****	82	9	3
177	200*****	82	11	4
178	200*****	84	11	4
179	200*****	85	8	3
180	200*****	86	3	1
181	200*****	87	11	4
182	200*****	88	4	2
183	200*****	89	5	2
184	200*****	90	6	2
185	200*****	90	2	1
186	200*****	92	7	3
187	200*****	93	4	2
188	200*****	94	1	1
189	200*****	94	11	4
190	200*****	96	2	1
191	200*****	96	6	2
192	200*****	98	8	3
193	200*****	98	2	1
194	200*****	100	12	4
195	200*****	100	11	4
196	200*****	100	11	4
197	200*****	100	5	2
198	200*****	104	7	3
199	200*****	105	7	3
200	200*****	106	6	2
201	200*****	106	9	3
202	200*****	108	3	1
203	200*****	108	12	4
204	200*****	110	1	1
205	200*****	111	1	1
206	200*****	111	4	2
207	200*****	111	1	1
208	200*****	114	10	4
209	200*****	114	9	3
210	200*****	114	12	4
211	200*****	114	6	2
212	200*****	114	1	1
213	200*****	119	6	2
214	200*****	120	9	3
215	200*****	120	1	1
216	200*****	120	8	3
217	200*****	123	2	1
218	200*****	123	5	2
219	200*****	123	12	4
220	200*****	123	4	2
221	200*****	1	12	4
222	200*****	2	10	4
223	200*****	3	12	4
224	200*****	4	9	3
225	200*****	5	7	3
226	200*****	6	8	3
227	200*****	7	3	1
228	200*****	8	1	1
229	200*****	9	5	2
230	200*****	9	3	1
231	200*****	11	8	3
232	200*****	12	3	1
233	200*****	13	3	1
234	200*****	14	1	1
235	200*****	15	4	2
236	200*****	16	8	3
237	200*****	17	9	3
238	200*****	18	7	3
239	200*****	19	1	1
240	200*****	20	5	2
241	200*****	21	11	4
242	200*****	22	5	2
243	200*****	23	3	1
244	200*****	24	4	2
245	200*****	25	11	4
246	200*****	26	3	1
247	200*****	27	3	1
248	200*****	28	6	2
249	200*****	29	8	3
250	200*****	30	8	3
251	200*****	31	8	3
252	200*****	32	3	1
253	200*****	33	11	4
254	200*****	34	7	3
255	200*****	35	8	3
256	200*****	36	1	1
257	200*****	37	11	4
258	200*****	38	6	2
259	200*****	39	12	4
260	200*****	40	7	3
261	200*****	41	6	2
262	200*****	42	4	2
263	200*****	43	1	1
264	200*****	43	12	4
265	200*****	45	3	1
266	200*****	46	3	1
267	200*****	47	3	1
268	200*****	47	3	1
269	200*****	49	6	2
270	200*****	50	8	3
271	200*****	51	2	1
272	200*****	52	12	4
273	200*****	52	8	3
274	200*****	52	3	1
275	200*****	52	7	3
276	200*****	56	1	1
277	200*****	57	8	3
278	200*****	58	5	2
279	200*****	58	12	4
280	200*****	58	7	3
281	200*****	61	7	3
282	200*****	62	4	2
283	200*****	63	2	1
284	200*****	64	8	3
285	200*****	65	1	1
286	200*****	66	2	1
287	200*****	66	1	1
288	200*****	66	9	3
289	200*****	66	3	1
290	200*****	66	4	2
291	200*****	66	6	2
292	200*****	66	8	3
293	200*****	66	7	3
294	200*****	66	1	1
295	200*****	66	4	2
296	200*****	76	10	4
297	200*****	76	1	1
298	200*****	78	7	3
299	200*****	79	1	1
300	200*****	80	6	2
301	200*****	80	2	1
302	200*****	80	4	2
303	200*****	83	6	2
304	200*****	84	1	1
305	200*****	84	4	2
306	200*****	84	10	4
307	200*****	87	1	1
308	200*****	88	1	1
309	200*****	89	12	4
310	200*****	90	6	2
311	200*****	91	3	1
312	200*****	91	11	4
313	200*****	91	2	1
314	200*****	91	10	4
315	200*****	91	1	1
316	200*****	91	3	1
317	200*****	91	7	3
318	200*****	91	3	1
319	200*****	91	11	4
320	200*****	100	8	3
321	200*****	101	8	3
322	200*****	101	12	4
323	200*****	101	10	4
324	200*****	1	8	3
325	200*****	2	3	1
326	200*****	3	5	2
327	200*****	4	8	3
328	200*****	5	3	1
329	200*****	6	1	1
330	200*****	7	8	3
331	200*****	8	2	1
332	200*****	9	10	4
333	200*****	10	4	2
334	200*****	11	3	1
335	200*****	12	4	2
336	200*****	13	1	1
337	200*****	14	3	1
338	200*****	14	8	3
339	200*****	16	8	3
340	200*****	17	3	1
341	200*****	18	12	4
342	200*****	19	1	1
343	200*****	20	11	4
344	200*****	21	1	1
345	200*****	22	1	1
346	200*****	23	1	1
347	200*****	24	3	1
348	200*****	25	7	3
349	200*****	26	3	1
350	200*****	27	8	3
351	200*****	28	3	1
352	200*****	29	2	1
353	200*****	30	9	3
354	200*****	31	10	4
355	200*****	32	4	2
356	200*****	32	12	4
357	200*****	32	6	2
358	200*****	35	4	2
359	200*****	36	7	3
360	200*****	37	8	3
361	200*****	38	11	4
362	200*****	39	4	2
363	200*****	40	6	2
364	200*****	40	1	1
365	200*****	42	1	1
366	200*****	43	8	3
367	200*****	44	11	4
368	200*****	45	4	2
369	200*****	46	4	2
370	200*****	47	3	1
371	200*****	47	11	4
372	200*****	49	7	3
373	200*****	49	1	1
374	200*****	49	12	4
375	200*****	52	7	3
376	200*****	53	8	3
377	200*****	54	4	2
378	200*****	55	8	3
379	200*****	56	4	2
380	200*****	56	7	3
381	200*****	56	5	2
382	200*****	56	11	4
383	200*****	56	12	4
384	200*****	61	4	2
385	200*****	61	1	1
386	200*****	63	11	4
387	200*****	64	4	2
388	200*****	65	7	3
389	200*****	65	4	2
390	200*****	65	5	2
391	200*****	65	3	1
392	200*****	65	2	1
393	200*****	65	10	4
394	200*****	65	2	1
395	200*****	65	11	4
396	200*****	65	4	2
397	200*****	65	2	1
398	200*****	65	9	3
399	200*****	65	6	2
400	200*****	65	1	1
401	200*****	65	12	4
402	200*****	65	1	1
403	200*****	80	7	3
404	200*****	81	8	3
405	200*****	82	5	2
406	200*****	82	1	1
407	200*****	82	5	2
408	200*****	85	5	2
409	200*****	85	1	1
410	200*****	85	10	4
411	200*****	88	3	1
412	200*****	88	1	1
413	200*****	88	12	4
414	200*****	91	7	3
415	200*****	92	1	1
416	200*****	93	3	1
417	200*****	94	9	3
418	200*****	94	8	3
419	200*****	94	1	1
420	200*****	94	7	3
421	200*****	94	6	2
422	200*****	94	10	4
423	200*****	94	6	2
424	200*****	94	2	1
425	200*****	102	3	1
426	200*****	103	8	3
427	200*****	104	5	2
428	200*****	1	8	3
429	200*****	2	12	4
430	200*****	3	2	1
431	200*****	4	3	1
432	200*****	5	8	3
433	200*****	6	7	3
434	200*****	7	4	2
435	200*****	8	6	2
436	200*****	9	4	2
437	200*****	10	1	1
438	200*****	11	11	4
439	200*****	12	8	3
440	200*****	13	11	4
441	200*****	14	5	2
442	200*****	15	5	2
443	200*****	16	11	4
444	200*****	16	5	2
445	200*****	18	12	4
446	200*****	18	9	3
447	200*****	20	11	4
448	200*****	21	7	3
449	200*****	22	1	1
450	200*****	23	4	2
451	200*****	24	8	4
452	200*****	25	11	4
453	200*****	26	2	1
454	200*****	27	8	3
455	200*****	28	12	4
456	200*****	29	9	3
457	200*****	30	2	1
458	200*****	31	10	4
459	200*****	32	4	2
460	200*****	32	4	2
461	200*****	34	3	1
462	200*****	34	8	3
463	200*****	36	7	3
464	200*****	37	6	2
465	200*****	38	3	1
466	200*****	39	3	1
467	200*****	40	4	2
468	200*****	41	9	3
469	200*****	42	6	2
470	200*****	43	1	1
471	200*****	44	1	1
472	200*****	45	1	1
473	200*****	46	3	1
474	200*****	47	1	1
475	200*****	47	3	1
476	200*****	47	6	2
477	200*****	50	6	2
478	200*****	51	2	1
479	200*****	52	10	4
480	200*****	53	8	3
481	200*****	54	2	1
482	200*****	54	3	1
483	200*****	56	4	2
484	200*****	56	2	1
485	200*****	56	1	1
486	200*****	59	12	4
487	200*****	60	8	3
488	200*****	61	2	1
489	200*****	61	7	3
490	200*****	61	5	2
491	200*****	64	2	1
492	200*****	64	11	4
493	200*****	66	4	2
494	200*****	66	7	3
495	200*****	66	3	1
496	200*****	66	4	2
497	200*****	66	9	3
498	200*****	66	2	1
499	200*****	66	11	4
500	200*****	66	1	1
501	200*****	66	6	2
502	200*****	66	11	4
503	200*****	66	8	3
504	200*****	66	5	2
505	200*****	66	10	4
506	200*****	66	9	3
507	200*****	66	10	4
508	200*****	66	7	3
509	200*****	66	8	3
510	200*****	66	2	1
511	200*****	84	1	1
512	200*****	85	7	3
513	200*****	85	8	3
514	200*****	87	5	2
515	200*****	87	9	3
516	200*****	89	7	3
517	200*****	89	1	1
518	200*****	89	12	4
519	200*****	92	4	2
520	200*****	93	8	3
521	200*****	93	12	4
522	200*****	93	3	1
523	200*****	93	5	2
524	200*****	93	8	3
525	200*****	93	1	1
526	200*****	93	10	4
527	200*****	93	1	1
528	200*****	93	12	4
529	200*****	93	4	2
530	200*****	93	11	4
531	200*****	93	1	1
532	200*****	93	5	2
533	200*****	93	11	4
534	200*****	93	11	4
535	200*****	108	4	2
536	200*****	1	8	3
537	200*****	2	6	2
538	200*****	3	4	2
539	200*****	4	3	1
540	200*****	5	10	4
541	200*****	6	2	1
542	200*****	7	6	3
543	200*****	8	2	1
544	200*****	9	3	1
545	200*****	10	9	3
546	200*****	11	2	1
547	200*****	12	5	3
548	200*****	13	11	4
549	200*****	14	1	1
550	200*****	15	1	1
551	200*****	16	2	1
552	200*****	17	11	4
553	200*****	18	2	1
554	200*****	19	11	4
555	200*****	20	6	3
556	200*****	21	4	3
557	200*****	22	11	4
558	200*****	23	2	1
559	200*****	24	3	1
560	200*****	25	8	3
561	200*****	26	9	3
562	200*****	27	4	2
563	200*****	28	3	1
564	200*****	29	3	1
565	200*****	30	7	3
566	200*****	31	7	3
567	200*****	32	1	1
568	200*****	33	1	1
569	200*****	34	1	1
570	200*****	35	12	4
571	200*****	36	2	1
572	200*****	37	2	1
573	200*****	38	3	1
574	200*****	39	7	3
575	200*****	40	11	4
576	200*****	41	1	1
577	200*****	42	9	3
578	200*****	43	11	4
579	200*****	44	10	4
580	200*****	45	9	3
581	200*****	46	6	2
582	200*****	47	4	2
583	200*****	48	5	2
584	200*****	49	6	2
585	200*****	50	8	3
586	200*****	51	10	4
587	200*****	52	11	4
588	200*****	53	2	1
589	200*****	54	7	3
590	200*****	55	10	4
591	200*****	55	7	3
592	200*****	57	11	4
593	200*****	58	7	3
594	200*****	59	8	3
595	200*****	60	11	4
596	200*****	61	8	3
597	200*****	62	4	2
598	200*****	63	8	3
599	200*****	64	10	4
600	200*****	65	3	1
601	200*****	66	2	1
602	200*****	67	6	2
603	200*****	68	2	1
604	200*****	69	11	4
605	200*****	69	8	3
606	200*****	71	11	4
607	200*****	72	1	1
608	200*****	73	4	2
609	200*****	74	8	3
610	200*****	74	12	4
611	200*****	76	4	2
612	200*****	77	11	4
613	200*****	78	9	3
614	200*****	79	2	1
615	200*****	80	10	4
616	200*****	81	7	3
617	200*****	82	5	2
618	200*****	83	7	3
619	200*****	84	9	3
620	200*****	85	10	4
621	200*****	85	6	2
622	200*****	87	10	4
623	200*****	88	10	4
624	200*****	89	4	2
625	200*****	90	6	2
626	200*****	91	3	1
627	200*****	92	3	1
628	200*****	93	12	4
629	200*****	93	8	3
630	200*****	93	12	4
631	200*****	96	6	2
632	200*****	97	10	4
633	200*****	98	12	4
634	200*****	99	3	1
635	200*****	99	1	1
636	200*****	101	9	3
637	200*****	102	2	1
638	200*****	103	7	3
639	200*****	104	1	1
640	200*****	104	11	4
641	200*****	106	3	1
642	200*****	107	12	4
643	200*****	108	1	1
644	200*****	109	4	2
645	200*****	109	6	2
646	200*****	109	12	4
647	200*****	112	9	3
648	200*****	113	6	2
649	200*****	114	12	4
650	200*****	114	7	3
651	200*****	116	7	3
652	200*****	117	5	2
653	200*****	118	10	4
654	200*****	119	7	3
655	200*****	120	3	1
656	200*****	121	12	4
657	200*****	122	4	2
658	200*****	123	1	1
659	200*****	124	2	1
660	200*****	125	12	4
661	200*****	126	12	4
662	200*****	126	11	4
663	200*****	128	9	3
664	200*****	129	12	4
665	200*****	129	2	1
666	200*****	129	10	4
667	200*****	129	1	1
668	200*****	129	7	3
669	200*****	134	5	2
670	200*****	135	9	3
671	200*****	136	5	2
672	200*****	136	11	4
673	200*****	136	5	2
674	200*****	136	6	2
675	200*****	140	12	4
676	200*****	141	2	1
677	200*****	141	4	2
678	200*****	141	6	2
679	200*****	141	7	3
680	200*****	141	10	4
681	200*****	141	1	1
682	200*****	141	8	3
683	200*****	148	4	2
684	200*****	149	6	2
685	200*****	150	1	1
686	200*****	150	5	2
687	200*****	152	5	2
688	200*****	152	3	1
689	200*****	154	3	1
690	200*****	154	11	4
691	200*****	154	11	4
692	200*****	154	10	4
693	200*****	154	4	2
694	200*****	159	1	1
695	200*****	160	9	3
696	200*****	160	1	1
697	200*****	160	8	3
698	200*****	163	1	1
699	200*****	163	12	4
700	200*****	163	10	4
701	200*****	166	7	3
702	200*****	167	1	1
703	200*****	168	10	4
704	200*****	168	9	3
705	200*****	170	11	4
706	200*****	170	6	2
707	200*****	170	6	2
708	200*****	170	9	3
709	200*****	174	6	2
710	200*****	174	11	4
711	200*****	174	4	2
712	200*****	177	9	3

## Sheet: U16
The total number and ranking of U16 female from 2014 to 2019
Full name	Date of birth	Grades ranking	Month of birth	Quarter of birth
1	199*****	1	2	1		199*****
2	199*****	2	5	2		199*****
3	199*****	3	2	1		199*****
4	199*****	4	1	1		199*****
5	199*****	5	1	1		199*****
6	200*****	6	4	2		200*****
7	199*****	7	1	1		199*****
8	200*****	8	1	1		200*****
9	199*****	9	9	3		199*****
10	199*****	10	12	4		199*****
11	199*****	11	10	4		199*****
12	200*****	12	12	4		200*****
13	199*****	13	1	1		199*****
14	200*****	14	10	4		200*****
15	200*****	15	8	3		200*****
16	200*****	16	5	2		200*****
17	199*****	17	8	3		199*****
18	200*****	18	2	1		200*****
19	200*****	19	6	2		200*****
20	199*****	20	8	3		199*****
21	200*****	20	6	2		200*****
22	199*****	22	2	1		199*****
23	199*****	23	2	1		199*****
24	200*****	24	5	2		200*****
25	200*****	25	8	3		200*****
26	199*****	26	5	2		199*****
27	200*****	27	11	4		200*****
28	200*****	28	6	2		200*****
29	199*****	29	9	3		199*****
30	200*****	30	12	4		200*****
31	200*****	31	5	2		200*****
32	200*****	31	6	2		200*****
33	199*****	33	4	2		199*****
34	199*****	33	7	3		199*****
35	200*****	33	9	3		200*****
36	200*****	36	1	1		200*****
37	200*****	37	11	4		200*****
38	199*****	38	1	1		199*****
39	200*****	38	1	1		200*****
40	200*****	40	8	3		200*****
41	200*****	41	7	3		200*****
42	200*****	41	11	4		200*****
43	200*****	41	12	4		200*****
44	199*****	41	4	2		199*****
45	200*****	45	2	1		200*****
46	200*****	45	1	1		200*****
47	200*****	47	6	2		200*****
48	200*****	48	12	4		200*****
49	200*****	48	4	2		200*****
50	200*****	50	6	2		200*****
51	200*****	50	3	1		200*****
52	199*****	52	2	1		199*****
53	200*****	52	11	4		200*****
54	200*****	54	1	1		200*****
55	200*****	55	9	3		200*****
56	200*****	56	1	1		200*****
57	200*****	57	12	4		200*****
58	200*****	57	11	4		200*****
59	200*****	57	4	2		200*****
60	200*****	57	12	4		200*****
61	200*****	57	9	3		200*****
62	199*****	57	3	1		199*****
63	199*****	63	1	1		199*****
64	200*****	64	8	3		200*****
65	200*****	64	3	1		200*****
66	200*****	66	4	2		200*****
67	200*****	66	4	2		200*****
68	199*****	66	2	1		199*****
69	200*****	66	2	1		200*****
70	200*****	70	7	3		200*****
71	200*****	70	12	4		200*****
72	200*****	72	1	1		200*****
73	200*****	72	3	1		200*****
74	200*****	72	10	4		200*****
75	199*****	72	7	3		199*****
76	200*****	76	4	2		200*****
77	200*****	76	1	1		200*****
78	200*****	78	12	4		200*****
79	200*****	78	1	1		200*****
80	200*****	78	6	2		200*****
81	200*****	78	7	3		200*****
82	200*****	78	4	2		200*****
83	199*****	78	3	1		199*****
84	199*****	78	9	3		199*****
85	200*****	78	1	1		200*****
86	200*****	86	7	3		200*****
87	200*****	86	1	1		200*****
88	199*****	86	5	2		199*****
89	199*****	89	3	1		199*****
90	200*****	89	4	2		200*****
91	200*****	89	2	1		200*****
92	200*****	89	11	4		200*****
93	200*****	89	3	1		200*****
94	200*****	89	2	1		200*****
95	200*****	95	7	3		200*****
96	200*****	95	1	1		200*****
97	200*****	95	2	1		200*****
98	200*****	95	11	4		200*****
99	199*****	95	8	3		199*****
100	200*****	95	12	4		200*****
101	200*****	95	6	2		200*****
102	200*****	95	7	3		200*****
103	200*****	103	8	3		200*****
104	199*****	103	3	1		199*****
105	200*****	103	5	2		200*****
106	200*****	103	3	1		200*****
107	200*****	103	12	4		200*****
108	200*****	103	6	2		200*****
109	200*****	103	1	1		200*****
110	200*****	103	3	1		200*****
111	200*****	103	12	4		200*****
112	200*****	103	3	1		200*****
113	199*****	103	5	2		199*****
114	200*****	103	2	1		200*****
115	200*****	115	2	1		200*****
116	200*****	115	4	2		200*****
117	980*****	1	1	1		980*****
118	980*****	2	9	3		980*****
119	990*****	3	4	2		990*****
120	990*****	4	6	2		990*****
121	990*****	5	2	1		990*****
122	981*****	6	11	4		981*****
123	980*****	7	4	2		980*****
124	991*****	8	12	4		991*****
125	122*****	9	12	4		122*****
126	990*****	10	5	2		990*****
127	990*****	11	1	1		990*****
128	990*****	12	3	1		990*****
129	980*****	13	5	2		980*****
130	122*****	14	12	4		122*****
131	980*****	15	6	2		980*****
132	981*****	16	12	4		981*****
133	990*****	17	1	1		990*****
134	991*****	18	12	4		991*****
135	990*****	19	9	3		990*****
136	990*****	20	9	3		990*****
137	990*****	21	9	3		990*****
138	990*****	22	1	1		990*****
139	990*****	23	2	1		990*****
140	980*****	24	8	3		980*****
141	990*****	25	1	1		990*****
142	991*****	26	10	4		991*****
143	990*****	27	6	2		990*****
144	980*****	28	2	1		980*****
145	112*****	29	12	4		112*****
146	980*****	29	2	1		980*****
147	120*****	31	12	4		120*****
148	990*****	32	1	1		990*****
149	981*****	32	10	4		981*****
150	980*****	34	6	2		980*****
151	980*****	35	4	2		980*****
152	981*****	36	12	4		981*****
153	990*****	37	4	2		990*****
154	990*****	37	1	1		990*****
155	980*****	37	4	2		980*****
156	980*****	40	5	2		980*****
157	980*****	41	2	1		980*****
158	990*****	41	8	3		990*****
159	990*****	43	1	1		990*****
160	617*****	44	6	2		617*****
161	109*****	44	1	1		109*****
162	210*****	44	10	4		210*****
163	990*****	44	8	3		990*****
164	990*****	48	1	1		990*****
165	109*****	48	9	3		109*****
166	990*****	48	9	3		990*****
167	122*****	51	1	1		122*****
168	981*****	51	12	4		981*****
169	990*****	51	2	1		990*****
170	990*****	54	1	1		990*****
171	106*****	54	1	1		106*****
172	991*****	54	12	4		991*****
173	990*****	57	4	2		990*****
174	827*****	57	8	3		827*****
175	990*****	57	2	1		990*****
176	427*****	57	4	2		427*****
177	106*****	61	6	2		106*****
178	990*****	61	2	1		990*****
179	107*****	63	7	3		107*****
180	990*****	63	5	2		990*****
181	990*****	63	7	3		990*****
182	980*****	63	5	2		980*****
183	990*****	67	3	1		990*****
184	829*****	67	8	3		829*****
185	980*****	69	4	2		980*****
186	980*****	69	8	3		980*****
187	990*****	69	1	1		990*****
188	980*****	69	9	3		980*****
189	515*****	73	5	2		515*****
190	929*****	73	9	3		929*****
191	990*****	73	1	1		990*****
192	980*****	73	1	1		980*****
193	990*****	73	8	3		990*****
194	990*****	73	8	3		990*****
195	981*****	73	12	4		981*****
196	990*****	80	7	3		990*****
197	*********	80	4	2		*********
198	*********	80	2	1		*********
199	*********	80	9	3		*********
200	*********	80	2	1		*********
201	*********	80	2	1		*********
202	*********	80	4	2		*********
203	*********	80	3	1		*********
204	*********	88	1	1		*********
205	*********	88	5	2		*********
206	*********	88	7	3		*********
207	*********	88	3	1		*********
208	*********	88	1	1		*********
209	*********	88	11	4		*********
210	*********	88	10	4		*********
211	*********	88	1	1		*********
212	*********	88	1	1		*********
213	*********	88	12	4		*********
214	*********	98	3	1		*********
215	*********	98	2	1		*********
216	*********	98	5	2		*********
217	*********	98	8	3		*********
218	*********	98	4	2		*********
219	*********	98	10	4		*********
220	*********	98	7	3		*********
221	*********	98	8	3		*********
222	*********	98	8	3		*********
223	*********	98	11	4		*********
224	*********	98	12	4		*********
225	*********	98	2	1		*********
226	*********	98	1	1		*********
227	*********	98	6	2		*********
228	*********	98	4	2		*********
229	*********	98	11	4		*********
230	*********	98	4	2		*********
231	200*****	1	9	3		200*****
232	200*****	2	7	3		200*****
233	200*****	3	6	2		200*****
234	200*****	4	5	2		200*****
235	200*****	5	3	1		200*****
236	200*****	6	5	2		200*****
237	200*****	7	8	3		200*****
238	200*****	8	8	3		200*****
239	200*****	9	2	1		200*****
240	200*****	10	1	1		200*****
241	200*****	11	11	4		200*****
242	200*****	12	9	3		200*****
243	200*****	13	6	2		200*****
244	200*****	14	11	4		200*****
245	200*****	15	8	3		200*****
246	200*****	16	1	1		200*****
247	200*****	17	12	4		200*****
248	200*****	18	11	4		200*****
249	200*****	19	3	1		200*****
250	200*****	19	4	2		200*****
251	200*****	21	12	4		200*****
252	200*****	22	4	2		200*****
253	200*****	23	1	1		200*****
254	200*****	24	4	2		200*****
255	200*****	25	4	2		200*****
256	200*****	26	12	4		200*****
257	200*****	27	3	1		200*****
258	200*****	28	7	3		200*****
259	200*****	29	9	3		200*****
260	200*****	29	6	2		200*****
261	200*****	31	1	1		200*****
262	200*****	32	6	2		200*****
263	200*****	33	6	2		200*****
264	200*****	34	12	4		200*****
265	200*****	34	2	1		200*****
266	200*****	36	1	1		200*****
267	200*****	37	1	1		200*****
268	200*****	37	3	1		200*****
269	200*****	39	11	4		200*****
270	200*****	40	11	4		200*****
271	200*****	41	4	2		200*****
272	200*****	41	4	2		200*****
273	200*****	41	7	3		200*****
274	200*****	41	10	4		200*****
275	200*****	45	6	2		200*****
276	200*****	45	12	4		200*****
277	200*****	45	8	3		200*****
278	200*****	48	11	4		200*****
279	200*****	48	5	2		200*****
280	200*****	48	7	3		200*****
281	200*****	51	7	3		200*****
282	200*****	52	11	4		200*****
283	200*****	53	3	1		200*****
284	200*****	53	12	4		200*****
285	200*****	55	8	3		200*****
286	200*****	56	4	2		200*****
287	200*****	57	2	1		200*****
288	200*****	58	12	4		200*****
289	200*****	58	11	4		200*****
290	200*****	58	6	2		200*****
291	200*****	61	6	2		200*****
292	200*****	61	9	3		200*****
293	200*****	63	3	1		200*****
294	200*****	63	4	2		200*****
295	200*****	63	1	1		200*****
296	200*****	63	12	4		200*****
297	200*****	63	8	3		200*****
298	200*****	63	2	1		200*****
299	200*****	69	12	4		200*****
300	200*****	69	6	2		200*****
301	200*****	71	8	3		200*****
302	200*****	71	8	3		200*****
303	200*****	71	1	1		200*****
304	200*****	74	3	1		200*****
305	200*****	74	3	1		200*****
306	200*****	74	8	3		200*****
307	200*****	74	1	1		200*****
308	200*****	74	12	4		200*****
309	200*****	74	9	3		200*****
310	200*****	74	5	2		200*****
311	200*****	81	2	1		200*****
312	200*****	81	9	3		200*****
313	200*****	81	12	4		200*****
314	200*****	81	8	3		200*****
315	200*****	81	1	1		200*****
316	200*****	81	3	1		200*****
317	200*****	87	7	3		200*****
318	200*****	88	3	1		200*****
319	200*****	88	11	4		200*****
320	200*****	90	12	4		200*****
321	200*****	90	7	3		200*****
322	200*****	90	4	2		200*****
323	200*****	90	8	3		200*****
324	200*****	90	5	2		200*****
325	200*****	90	5	2		200*****
326	200*****	90	10	4		200*****
327	200*****	90	8	3		200*****
328	200*****	90	1	1		200*****
329	200*****	90	7	3		200*****
330	200*****	90	7	3		200*****
331	200*****	101	1	1		200*****
332	200*****	101	3	1		200*****
333	200*****	101	3	1		200*****
334	200*****	101	1	1		200*****
335	200*****	1	10	4		200*****
336	200*****	2	11	4		200*****
337	200*****	3	1	1		200*****
338	200*****	4	8	3		200*****
339	200*****	5	8	3		200*****
340	200*****	5	3	1		200*****
341	200*****	7	8	3		200*****
342	200*****	8	12	4		200*****
343	200*****	9	10	4		200*****
344	200*****	10	1	1		200*****
345	200*****	11	12	4		200*****
346	200*****	11	1	1		200*****
347	200*****	11	5	2		200*****
348	200*****	11	4	2		200*****
349	200*****	15	3	1		200*****
350	200*****	16	9	3		200*****
351	200*****	17	11	4		200*****
352	200*****	18	7	3		200*****
353	200*****	18	9	3		200*****
354	200*****	18	12	4		200*****
355	200*****	21	12	4		200*****
356	200*****	22	5	2		200*****
357	200*****	23	3	1		200*****
358	200*****	24	7	3		200*****
359	200*****	25	7	3		200*****
360	200*****	25	1	1		200*****
361	200*****	25	11	4		200*****
362	200*****	28	8	4		200*****
363	200*****	29	3	1		200*****
364	200*****	29	6	2		200*****
365	200*****	31	2	1		200*****
366	200*****	32	3	1		200*****
367	200*****	33	8	3		200*****
368	200*****	33	4	2		200*****
369	200*****	35	4	2		200*****
370	200*****	35	4	2		200*****
371	200*****	37	3	1		200*****
372	200*****	37	5	2		200*****
373	200*****	39	8	3		200*****
374	200*****	39	4	2		200*****
375	200*****	41	3	1		200*****
376	200*****	42	5	2		200*****
377	200*****	42	4	2		200*****
378	200*****	44	2	1		200*****
379	200*****	44	6	2		200*****
380	200*****	46	6	2		200*****
381	200*****	46	7	3		200*****
382	200*****	48	3	1		200*****
383	200*****	48	3	1		200*****
384	200*****	50	8	3		200*****
385	200*****	50	6	2		200*****
386	200*****	52	11	4		200*****
387	200*****	52	11	4		200*****
388	200*****	54	12	4		200*****
389	200*****	54	8	3		200*****
390	200*****	56	4	2		200*****
391	200*****	56	1	1		200*****
392	200*****	56	1	1		200*****
393	200*****	59	2	1		200*****
394	200*****	59	12	4		200*****
395	200*****	61	9	3		200*****
396	200*****	61	1	1		200*****
397	200*****	61	7	3		200*****
398	200*****	64	12	4		200*****
399	200*****	64	6	2		200*****
400	200*****	64	1	1		200*****
401	200*****	64	2	1		200*****
402	200*****	64	8	3		200*****
403	200*****	64	5	2		200*****
404	200*****	64	3	1		200*****
405	200*****	64	10	4		200*****
406	200*****	64	1	1		200*****
407	200*****	64	11	4		200*****
408	200*****	64	8	3		200*****
409	200*****	1	12	4		200*****
410	200*****	2	1	1		200*****
411	200*****	3	11	4		200*****
412	200*****	4	8	3		200*****
413	200*****	5	3	1		200*****
414	200*****	6	1	1		200*****
415	200*****	7	12	4		200*****
416	200*****	8	1	1		200*****
417	200*****	9	12	4		200*****
418	200*****	10	4	2		200*****
419	200*****	11	12	4		200*****
420	200*****	12	7	3		200*****
421	200*****	13	3	1		200*****
422	200*****	14	5	2		200*****
423	200*****	15	8	3		200*****
424	200*****	16	3	1		200*****
425	200*****	17	3	1		200*****
426	200*****	18	1	1		200*****
427	200*****	19	11	4		200*****
428	200*****	20	10	4		200*****
429	200*****	21	3	1		200*****
430	200*****	22	4	2		200*****
431	200*****	22	8	3		200*****
432	200*****	22	3	1		200*****
433	200*****	25	1	1		200*****
434	200*****	26	5	2		200*****
435	200*****	27	3	1		200*****
436	200*****	28	7	3		200*****
437	200*****	28	11	4		200*****
438	200*****	30	7	3		200*****
439	200*****	30	4	2		200*****
440	200*****	30	7	3		200*****
441	200*****	33	10	4		200*****
442	200*****	33	6	2		200*****
443	200*****	35	9	3		200*****
444	200*****	36	2	1		200*****
445	200*****	37	3	1		200*****
446	200*****	37	10	4		200*****
447	200*****	39	4	2		200*****
448	200*****	40	4	2		200*****
449	200*****	41	11	4		200*****
450	200*****	41	4	2		200*****
451	200*****	41	12	4		200*****
452	200*****	41	1	1		200*****
453	200*****	45	3	1		200*****
454	200*****	45	6	2		200*****
455	200*****	47	8	3		200*****
456	200*****	47	6	2		200*****
457	200*****	47	3	1		200*****
458	200*****	50	3	1		200*****
459	200*****	50	8	3		200*****
460	200*****	50	8	3		200*****
461	200*****	50	6	2		200*****
462	200*****	50	1	1		200*****
463	200*****	50	3	1		200*****
464	200*****	56	5	2		200*****
465	200*****	57	12	4		200*****
466	200*****	57	10	4		200*****
467	200*****	59	7	3		200*****
468	200*****	60	10	4		200*****
469	200*****	60	9	3		200*****
470	200*****	60	2	1		200*****
471	200*****	63	10	4		200*****
472	200*****	63	11	4		200*****
473	200*****	63	8	3		200*****
474	200*****	63	12	4		200*****
475	200*****	67	1	1		200*****
476	200*****	67	5	2		200*****
477	200*****	69	1	1		200*****
478	200*****	69	1	1		200*****
479	200*****	69	9	3		200*****
480	200*****	69	12	4		200*****
481	200*****	73	9	3		200*****
482	200*****	73	2	1		200*****
483	200*****	73	5	2		200*****
484	200*****	73	6	2		200*****
485	200*****	73	3	1		200*****
486	200*****	78	7	3		200*****
487	200*****	78	5	2		200*****
488	200*****	78	5	2		200*****
489	200*****	78	10	4		200*****
490	200*****	78	3	1		200*****
491	200*****	78	1	1		200*****
492	200*****	78	6	2		200*****
493	200*****	85	6	2		200*****
494	200*****	85	10	4		200*****
495	200*****	85	10	4		200*****
496	200*****	85	6	2		200*****
497	200*****	85	3	1		200*****
498	200*****	85	8	3		200*****
499	200*****	85	12	4		200*****
500	200*****	85	9	3		200*****
501	200*****	85	4	2		200*****
502	200*****	1	1	1		200*****
503	200*****	2	12	4		200*****
504	200*****	3	11	4		200*****
505	200*****	4	3	1		200*****
506	200*****	5	8	3		200*****
507	200*****	6	11	4		200*****
508	200*****	7	1	1		200*****
509	200*****	8	1	1		200*****
510	200*****	9	9	3		200*****
511	200*****	10	12	4		200*****
512	200*****	11	5	2		200*****
513	200*****	12	1	1		200*****
514	200*****	13	4	2		200*****
515	200*****	14	11	4		200*****
516	200*****	15	6	2		200*****
517	200*****	16	10	4		200*****
518	200*****	17	1	1		200*****
519	200*****	18	3	1		200*****
520	200*****	19	1	1		200*****
521	200*****	20	8	3		200*****
522	200*****	21	11	4		200*****
523	200*****	22	11	4		200*****
524	200*****	22	4	2		200*****
525	200*****	24	1	1		200*****
526	200*****	25	1	1		200*****
527	200*****	26	7	3		200*****
528	200*****	27	1	1		200*****
529	200*****	28	11	4		200*****
530	200*****	29	6	2		200*****
531	200*****	29	1	1		200*****
532	200*****	31	5	2		200*****
533	200*****	32	12	4		200*****
534	200*****	33	8	3		200*****
535	200*****	34	1	1		200*****
536	200*****	35	4	2		200*****
537	200*****	36	12	4		200*****
538	200*****	37	6	2		200*****
539	200*****	38	11	4		200*****
540	200*****	39	7	3		200*****
541	200*****	40	11	4		200*****
542	200*****	40	3	1		200*****
543	200*****	42	7	3		200*****
544	200*****	43	4	2		200*****
545	200*****	44	2	1		200*****
546	200*****	44	1	1		200*****
547	200*****	46	4	2		200*****
548	200*****	47	8	3		200*****
549	200*****	48	1	1		200*****
550	200*****	49	7	3		200*****
551	200*****	50	7	3		200*****
552	200*****	50	11	4		200*****
553	200*****	50	3	1		200*****
554	200*****	53	4	2		200*****
555	200*****	53	2	1		200*****
556	200*****	53	5	2		200*****
557	200*****	56	2	1		200*****
558	200*****	56	2	1		200*****
559	200*****	58	3	1		200*****
560	200*****	59	11	4		200*****
561	200*****	59	8	3		200*****
562	200*****	61	8	3		200*****
563	200*****	61	4	2		200*****
564	200*****	63	11	4		200*****
565	200*****	63	6	2		200*****
566	200*****	65	11	4		200*****
567	200*****	66	5	2		200*****
568	200*****	66	2	1		200*****
569	200*****	68	5	2		200*****
570	200*****	69	3	1		200*****
571	200*****	70	6	2		200*****
572	200*****	70	9	3		200*****
573	200*****	72	2	1		200*****
574	200*****	73	2	1		200*****
575	200*****	74	12	4		200*****
576	200*****	75	10	4		200*****
577	200*****	75	5	2		200*****
578	200*****	75	9	3		200*****
579	200*****	78	5	2		200*****
580	200*****	79	3	1		200*****
581	200*****	79	3	1		200*****
582	200*****	79	1	1		200*****
583	200*****	82	12	4		200*****
584	200*****	83	5	2		200*****

## Sheet: national
The total number and ranking of Chinese national female junior tennis team
Full name	Date of birth	Grades ranking	Month of birth	Quarter of birth
1	200*****	12	7	3
2	200*****	13	1	1
3	200*****	26	4	2
4	200*****	67	8	3
5	200*****	11	8	3
6	200*****	14	12	4
7	200*****	69	2	1
8	200*****	59	1	1
9	200*****	35	11	4
10	200*****	56	1	1
11	200*****	36	1	1
12	200*****	56	5	2
13	200*****	15	2	1
14	200*****	8	11	4
15	200*****	58	12	4
16	200*****	62	1	1
17	200*****	67	1	1
18	200*****	8	7	3
19	200*****	62	7	3
20	200*****	69	1	1
21	200*****	62	3	1
22	200*****	43	10	4
23	200*****	55	4	2
24	200*****	26	10	4
25	200*****	69	5	2
26	200*****	53	6	2
27	200*****	28	6	2
28	200*****	67	4	2
29	200*****	69	6	2
30	200*****	64	10	4
31	200*****	71	8	3
32	200*****	13	3	1
33	200*****	7	6	2
34	200*****	25	2	1
35	200*****	55	5	2
36	200*****	33	2	1
37	200*****	57	2	1
38	200*****	38	8	3
39	200*****	31	5	2
40	200*****	28	6	2
41	200*****	66	8	3
42	200*****	42	11	4
43	200*****	33	3	1
44	200*****	17	1	1
45	200*****	67	8	3
46	200*****		7	3
47	200*****	38	9	3
48	200*****	85	4	2
49	200*****	24	10	4
50	200*****	5	11	4
51	200*****	3	2	1
52	200*****	2	6	2
53	200*****	76	3	1
54	200*****	44	11	4
55	200*****	44	1	1
56	200*****	50	3	1
57	200*****	32	11	4
58	200*****	71	8	3
59	200*****	29	6	2
60	200*****	12	2	1
61	200*****	2	2	1
62	200*****	73	4	2
63	200*****	78	9	3
64	200*****	14	5	2
65	200*****	25	6	2
66	200*****	6	7	3
67	200*****	18	2	1
68	200*****	44	4	2
69	200*****	49	4	2
70	200*****	62	2	1
71	200*****	4	3	1
72	200*****	10	12	4
73	200*****	38	2	1
74	200*****	37	4	2
75	200*****	29	6	2
76	200*****	12	5	3
77	200*****	1	8	3
78	200*****	6	2	1
79	200*****	4	3	1
80	200*****	50	8	3
81	200*****	9	3	1
82	200*****	5	10	4
83	200*****	62	4	2
84	200*****	25	8	3
85	200*****	21	4	3
86	200*****	7	5	2
87	200*****	3	6	2
88	200*****	19	9	3
89	200*****	18	2	1
90	200*****	5	6	2
91	200*****	16	2	1
92	200*****	1	2	1
93	200*****	9	4	2
94	200*****	24	1	1
95	200*****	3	11	4
96	200*****	7	4	2
97	200*****	31	7	3
98	200*****	50	2	1
99	200*****	10	9	3
100	200*****	30	7	3
101	200*****	7	6	3
102	200*****	17	11	4
103	200*****	3	2	1
